# Supplementary material for: Brief report: Circulating markers of fibrosis are associated with immune reconstitution status in HIV-infected men
Source: PLoS One. 2018 Jan 30;13(1):e0191606. doi: 10.1371/journal.pone.0191606 (PMC5790272; doi:10.1371/journal.pone.0191606)
Supplement: S1 Text — (XLSX) [file pone.0191606.s002.xlsx]

## Sheet: Timing and VL of person-visits
Group	n	VL>500	VL missing	After ART	Final n				Post-ART	Pre-ART	Both				Years from pre-ART to post-ART sample (6-2 vs. 7-4)
2	71	43	3		25			Non-responders	25	28	14				Median (IQR)	p-value
3	56	32	1		23			Controls	49	15	13			Non-responders	16.2 (9.8,23.5)	0.0002
4	54	3	2		49									Controls	10.1 (7.9,10.8)
5	59	2	1		56
6	30	21	9	2	28			NR PBMCs	49						Years from pre-ART sample to ART initiation (6 vs. 7)
7	27	18	3	12	15			Control PBMCs	56						Median (IQR)	p-value
													All	Non-responders	0.27 (0.24,0.30)	0.6664
														Controls	0.25 (0.23,0.34)
													w/post-ART sample	Non-responders	0.27 (0.24,0.30)	0.4147
Notes														Controls	0.25 (0.23,0.28)
Removed 12 "Pre-ART" group 7 visits that were after ART date									11	14
Removed 2 "Pre-ART" group 6 visits after ART date															Years from pre-HAART sample to HAART initiation (6 vs. 7)
															Median (IQR)	p-value
													All	Non-responders	1.71 (0.28,9.21)	0.2426
														Controls	0.64 (0.25,5.01)
													w/post-ART sample	Non-responders	2.29 (0.38,8.73)	0.0881
														Controls	0.34 (0.25,0.92)

## Sheet: Analyses
NOT RESTRICTING TO THOSE CONTRIBUTING TO BOTH PRE- AND POST- ART VISITS								RESTRICTED TO THOSE CONTRIBUTING PRE- AND POST-ART VISITS (N=27)								RESTRICTED TO THOSE CONTRIBUTING PRE- AND POST-ART VISITS (N=27)
	CXCL4 percentiles			HA percentiles					Difference in pctls of CXCL4			Difference in pctls of HA					CXCL4 percentiles			HA percentiles
	25th	50th	75th	25th	50th	75th			25th	50th	75th	25th	50th	75th			25th	50th	75th	25th	50th	75th
2 (n=25)	508.135	858.366	1630.66	37.564	48.782	115.093		Non-responders	-635.641	-901.246	-363.924	19.8595	23.9265	80.525		2 (n=14)	366.661	562.66	887.268	29.8405	84.837	252.442
4 (n=49)	1162.95	1600.99	1849.75	22.146	31.636	49.939		Controls	-329.088	-94.447	37.415	7.36	9.093	15.761		4 (n=13)	1142.61	1459.47	1621.87	22.568	36.387	46.435
6 (n=28)	1143.78	1759.61	1994.59	17.7045	24.8555	34.568										6 (n=14)	1518.24	1759.61	2015.96	18.47	27.3105	35.816
7 (n=15)	1492.04	1695.43	1812.33	14.786	22.543	34.178										7 (n=13)	1492.04	1637.59	1768.4	15.581	22.543	29.666
	p-values from Wilcoxon rank sum tests								Individual ΔCXCL4 levels			Individual ΔHA levels					p-values from Wilcoxon rank sum tests
	CXCL4	HA							25th	50th	75th	25th	50th	75th			CXCL4	HA
2 vs. 4	0.0213	0.0039						6 to 2 (n=14)	-1612.35	-1257.9	-239.2	5.7405	49.937	181.76		2 vs. 4	0.0077	0.0663
6 vs. 7	0.7326	0.4414						7 to 4 (n=13)	-558.925	-405.018	-17.571	-5.625	11.636	23.958		6 vs. 7	0.227	0.4879
	Odds ratios for HAART nonresponders vs. >median of biomarker							p-values, Wilcoxon rank sum tests, comparing pre-ART to post-ART changes									Odds ratios for HAART nonresponders vs. >median of biomarker
	OR	95% LL	95% UL						CXCL4	HA							OR	95% LL	95% UL
2 vs. 4, CXCL4	0.2463	0.0866	0.7005					6 to 2 vs. 7 to 4	0.0137	0.0402						2 vs. 4, CXCL4	0.05	0.01	0.36
2 vs. 4, HA	3.0813	1.1164	8.5042													2 vs. 4, HA	2.88	0.6	13.75
6 vs. 7, CXCL4	1.32	0.38	4.64													6 vs. 7, CXCL4	1.56	0.34	7.11
6 vs. 7, HA	1.32	0.38	4.6604													6 vs. 7, HA	1.56	0.34	7.11
	Odds ratios for HAART nonresponders vs. >75th percentile of biomarker																Odds ratios for HAART nonresponders vs. >75th percentile of biomarker
	OR	95% LL	95% UL														OR	95% LL	95% UL
2 vs. 4, CXCL4	0.8745	0.2866	2.6685													2 vs. 4, CXCL4	0.27	0.04	1.73
2 vs. 4, HA	4.0268	1.3481	12.0284													2 vs. 4, HA	9	0.9	89.61
6 vs. 7, CXCL4	1.6	0.35	7.23													6 vs. 7, CXCL4	3.06	0.48	19.66
6 vs. 7, HA	0.92	0.22	3.83													6 vs. 7, HA	1.33	0.24	7.56

## Sheet: Table 1
ALL VALUES DEFINED AT TIME OF POST-ART VISIT
	ART nonresponders		Controls					Pre-ART visit			Post-ART visit
	n / median	% / IQR	n / median	% / IQR	p-value			Non-responders (n=28)	Controls	P value	Non-responders (n=14)	Controls (n=13)	P value
Number	14	-	13	-	-				(n=15)
Age	52	48.8, 58.7	47.5	43.7, 50.9	0.0495		Age (years)	38	38	0.71	52	48	0.05
BMI	24.7	23.8, 29.9	24.1	22.4, 27.6	0.53
Years since HIV seroconversion	28.4	23.1, 30.9	23	21.6, 23.2	0.02			(35, 41)	(35, 41)		(49, 59)	(44, 51)
Current CD4+ cell count	144	94, 176	866	645, 955	0.0002		Black race	0.5	0.6	0.75	0.29	0.62	0.13
Years since ART initiation	15.9	9.6, 23.2	9.7	7.7, 10.5	0.03		Current Smoking	0.43	0.27	0.34	0.27	0.15	0.63
Years on non-HAART ART	2	0, 8.23	0	0, 0.6	0.12		BMI (kg/m2)	25	24	0.98	25	24	0.53
Cumulative years on HAART	8.9	6.1, 9.7	7.8	4.2, 10.0	0.53
African-American race	4	29	8	62	0.13			(22, 26)	(22, 27)		(24, 30)	(22, 28)
Current smoker	3	27	2	15	0.63		Hepatitis B Virus Infection1	0.15	0	0.28	0.21	0.13	0.22
Diabetes mellitus	3	23	2	15	1		Hepatitis C Virus Infection2	0.11	0.13	1	0.07	0.15	0.6
Metabolic syndrome	5	38	4	31	1		CD4+ T lymphocyte count (cells/mm3)	297	386	0.03	144	866	<0.005
Dyslipidemia	10	77	1	77	1
Prior CVD event	3	21	2	15	1			(192, 406)	(298, 541)		(94, 176)	(645, 955)
Frailty-related phenotype	1	7	0	0	1		Time with HIV diagnosis (years)	10	13 (9, 13)	0.41	28	23	0.01
Chronic HCV	1	7	2	15	0.6
Chronic HBV	3	21	0	13	0.22			(7, 13)			(23, 31)	(22, 23)
History of AIDS diagnosis	1	7	2	15	0.1		Time on ART (years)	--	--	--	16	10	0.13
Prior AZT or D4T use	11	79	9	69	0.68
HAART since last visit	-	-	-	-	0.04						(10, 23)	(8, 11)
No HAART	2	14	1	8	-		Time on HAART (years)	--	--	--	9	8	0.5
PI-based HAART	9	64	3	23	-
NNRTI-based HAART	3	21	9	69	-						(6, 10)	(4, 10)
							Current PI	--	--	--	0.64	0.23
							Current NNRTI	--	--	--	0.21	0.69
							Prior AZT or D4T	--	--	--	0.79	0.69	0.68

## Sheet: Table 1 alternate
	Pre-HAART visit					Post-HAART visit
	ART nonresponders		Controls			ART nonresponders		Controls
	n / median	% / IQR	n / median	% / IQR	p-value	n / median	% / IQR	n / median	% / IQR	p-value
Number	28		15			25		49
Age	37.5	34.7, 40.9	38	34.9, 40.6	0.71	50.6	48.2, 56.2	47.5	40.7, 51.2	0.01
BMI	24.7	22.1, 26.4	23.5	22.3, 27.2	0.98	24.7	23.6, 29.9	25.1	23.1, 29.1	0.88
Years since HIV seroconversion	9.9	6.6, 13.3	12.6	8.8, 13.2	0.41	23.2	22.8, 30.2	22.7	18.0, 23.2	0.01
Current CD4+ cell count	297	192, 406	386	298, 541	0.03	141	100, 179	815	627, 932	<0.005
HIV viral load (copies/mL)	29348	7898, 62567	20188	7657, 55465	0.53	<20	<20, 58	<20	<20, <50	0.65		7 nonresponders had detectable VL
Years since ART initiation	-	-	-	-	-	12.9	10.0, 22.3	10.7	7.2, 17.0	0.13		8 controls had detectable VL
Years on non-HAART ART	-	-	-	-	-	0	0.0, 8.2	0	0.0, 3.5	0.49
Cumulative years on HAART	-	-	-	-	-	9.3	6.7, 10.9	8.4	4.4, 12.3	0.5
Years since viral load <500	-	-	-	-	-	3.4	1.5, 7.7	7.7	3.8, 13.0	0.01
African-American race	14	50	9	60	0.75	8	32	30	61	0.03
Current smoker	12	43	4	27	0.34	7	32	16	33	1
Diabetes mellitus	1	4	0	0	1	4	17	9	18	1
Metabolic syndrome	1	14	1	13	1	8	33	14	29	0.79
Dyslipidemia	9	69	4	50	0.65	18	75	31	63	0.43
Prior CVD event	0	0	0	0	1	5	20	5	10	0.29
Frailty-related phenotype	1	7	2	15	0.58	3	12	0	0	0.04
Chronic HCV	3	11	2	13	1	2	8	5	10	1
Chronic HBV	4	15	0	0	0.28	3	12	1	2	0.11
History of AIDS diagnosis	0	0	1	7	0.35	8	32	4	8	0.02
Prior AZT or D4T use	-	-	-	-	-	22	88	36	73	0.23
HAART since last visit					-					0.05
No HAART	-	-	-	-	-	2	8	4	8	-
PI-based HAART	-	-	-	-	-	15	60	14	29	-
NNRTI-based HAART	-	-	-	-	-	8	32	29	59	-
NRTI-based HAART	-	-	-	-	-	0	0	2	4	-
Abacavir use since last visit	-	-	-	-	-	1	4	2	4	1
